# Supplementary material for: Trends in Surgical Outcomes and Overall Survival Among Women Undergoing Debulking Surgery for Advanced Ovarian Cancer in the U.S: Analysis of the National Cancer Database
Source: Cancers (Basel). 2025 Sep 2;17(17):2884. doi: 10.3390/cancers17172884 (PMC12427705; doi:10.3390/cancers17172884)
Supplement: Supplementary file 1 [file cancers-17-02884-s001.zip]

Archive with 1 entries (1 files):
- cancers-3802257-supplementary.pdf
